# Supplementary material for: Utilization of borax and its impact on the income and the livelihood of miners and other stakeholders: A case of Uganda
Source: PLoS One. 2025 Aug 19;20(8):e0320543. doi: 10.1371/journal.pone.0320543 (PMC12364340; doi:10.1371/journal.pone.0320543)
Supplement: S1 Appendix — (XLSX) [file pone.0320543.s001.xlsx]

## Sheet: Clean Data set
3b. Age in Complete years	4. Sex	5. Level of education	6.Do you take Alcohol?	7. Type of gold extraction work	7. Type of gold extraction work /Excavators/digger	7. Type of gold extraction work /Carrier	7. Type of gold extraction work /Crusher	7. Type of gold extraction work /Panner/Washer	7. Type of gold extraction work /Burner	7. Type of gold extraction work /Gold buyer	7. Type of gold extraction work /Mercury seller	7. Type of gold extraction work /Borax seller	8.Mining District	9.Name of mining site	11a. Have you ever used Mercury for gold extraction ?	11b. When is the last time you used mercury for gold extraction?(in months)	11c. How much mercury in grams did you approximately buy in the last month ?	11d. Where do you mostly get the mercury you use?	11 d(i)How often do you use mercury?	Other (Please specify)	11 d(ii) How much mercury do you use on a normal day?	Dont know for 11d(ii), Explain why	11e. How much is a gram of mercury? (in shs)	11f. If 'no' to question 11a; what method do you use for gold extraction?	12a. Have you heard about the 'gravity borax method' for gold extraction?	12b. Have you been trained in the 'gravity -borax method' for gold extraction?	13a. Have you used borax to extract gold before?	If yes, what did you use the borax for?	If yes, what did you use the borax for?/Clean dirty gold	If yes, what did you use the borax for?/Purifying/refining the gold	If yes, what did you use the borax for?/Extract gold from the ore	13b. Do you currently use borax to extract gold?	13c. If yes, where do you get borax from?	13c. If yes, where do you get borax from?/Only buy for self	13c. If yes, where do you get borax from?/Only get for free	13c. If yes, where do you get borax from?/Both buy and get for free	13d. If no to 13a, What has limited you from using Borax?	13e.If Yes, What benefits or advantages have you gained(experienced) from using Borax?	13f. How often do you use borax?	13g. How much borax do you approximately use in a month ?	14. How many years have you worked with gold mining?	15a.Did you pan the gold amalgam during the last week?	15b How often do you pan in a week?	15 c How long do you take to pan the gold ore concetrate with mercury ?	15d Apart from last week, did you pan in the last 6 months?	15e Apart from last week, how much of the time in months have you spent panning?	16a.Did you squeeze the gold amalgam during the last week?	16 b How long do you take to squeeze the gold ore concetrate with mercury ?	16c.If Yes, how often do you squeeze the gold amalgam?
27	Male	secondary level/high school not completed	No	Excavators/digger Panner/Washer Burner	1	0	0	1	1	0	0	0	Busia	Tiira	Yes	1	30	I get for free eg remains from peoples' panning, provided by organisation/training center	Daily		2		1000		Yes	No	No					No					I don’t know about borax				11	Yes	Twice a day	5	Yes	5- 6 months	Yes	1	Twice a day
36	Female	primary level not completed	No	Panner/Washer Carrier	0	1	0	1	0	0	0	0	Busia	Tiira	Yes	1	15	Both buy and given for free	Daily		2		1000		Yes	Yes	Yes	Cleaning and purifying	1	1	1	No					I don’t need borax when working				20	Yes	One time a day	45	Yes	1-≤ 2 months	Yes	1	1 time a day
57	Female	primary level not completed	No	Panner/Washer Burner	0	0	0	1	1	0	0	0	Busia	Tiira	Yes	1	2	Buy for self	Monthly		2		1000		Yes	Yes	Yes	Cleaning and purifying	1	1	1	No					Not available				25	Yes	Twice a day	30	Yes	< 1 month	Yes	2	Twice a day
29	Male	Tertiary Level (Diploma/Degree)	Yes	Excavators/digger Crusher Panner/Washer Mercury seller	1	0	1	1	0	0	1	0	Busia	Tiira	Yes	1	4	Buy for self	Monthly		1		1000		No																9	No			Yes	5- 6 months	No
19	Male	primary level not completed	No	Excavators/digger Crusher Burner Panner/Washer	1	0	1	1	1	0	0	0	Busia	Tiira	Yes	1	20	Buy for self	Weekly		10		1000		Yes	No	No					No					I don’t know about borax				9	Yes	Twice a day	1	Yes	< 1 month	Yes	1	1 time a day
40	Male	primary level not completed	No	Excavators/digger	1	0	0	0	0	0	0	0	Busia	Tiira	Yes	1	10		Other (Please specify)	Last used six years ago	0		1000		Yes	Yes	Yes	Cleaning and purifying	1	0	0	No					I don’t need borax when working				10	No			No		No
28	Male	secondary level/high school not completed	No	Carrier	0	1	0	0	0	0	0	0	Kassanda	Kagaba	Yes	1	20	I get for free eg remains from peoples' panning, provided by organisation/training center	Daily		30				No																1	Yes			No
34	Male	primary level not completed	No	Crusher	0	0	1	0	0	0	0	0	Kassanda	Kafene	Yes	3	10	I get for free eg remains from peoples' panning, provided by organisation/training center			5				Yes	Yes	No					No					I don’t know about borax				10	No			Yes	< 1 month	No
18	Male	primary level completed	No	Panner/Washer	0	0	0	1	0	0	0	0	Kassanda	Kafene	Yes	1	6000	Buy for self	Daily		200		1400		No																1	Yes	>4 times a day	40	Yes	< 1 month	No	60	>4times a day
28	Male	primary level completed	No	Panner/Washer	0	0	0	1	0	0	0	0	Kassanda	Kafene	Yes	1	7	I get for free eg remains from peoples' panning, provided by organisation/training center	Weekly		80		800		Yes	No	Yes	Cleaning and purifying	1	1	0	No					Not available				5	Yes	One time a day	1	Yes	< 1 month	Yes	1	1 time a day
25	Male	secondary level/high school not completed	No	Panner/Washer	0	0	0	1	0	0	0	0	Kassanda	Kafene	Yes	1	1000	Buy for self	Daily		600		1000		No																1	Yes	One time a day	180	No		Yes	5	1 time a day
21	Male	primary level not completed	No	Panner/Washer	0	0	0	1	0	0	0	0	Kassanda	Kafene	No									Water and other methods	No																1	No			No		No
25	Female	secondary level/high school not completed	No	Gold buyer	0	0	0	0	0	1	0	0	Kassanda	Kafene	Yes	0	30	I get for free eg remains from peoples' panning, provided by organisation/training center	Daily		30		800		No																1	No			No
52	Male	secondary level/high school completed	Yes	Excavators/digger	1	0	0	0	0	0	0	0	Kassanda	Kagaba	Yes	0	600	Buy for self	Daily		10		1000		No																11	Yes	3-4 times a day	60	Yes	5- 6 months	No	0
20	Male	secondary level/high school completed	No	Excavators/digger	1	0	0	0	0	0	0	0	Kassanda	Kagaba	No										No																6	No			No		No
29	Male	secondary level/high school completed	No	Excavators/digger	1	0	0	0	0	0	0	0	Kassanda	Kagaba	No									Water and other methods	No																2	No			No		No
21	Male	secondary level/high school not completed	No	Panner/Washer	0	0	0	1	0	0	0	0	Kassanda	Kafene	No									Water and other methods	No																1	No			Yes	5- 6 months	Yes
20	Male	primary level completed	No	Crusher	0	0	1	0	0	0	0	0	Kassanda	Kafene	No							I don’t need mercury to do my work		Water and other methods	No																1	Yes	Twice a day	2	No		Yes	60	1 time a day
26	Female	secondary level/high school not completed	No	Panner/Washer	0	0	0	1	0	0	0	0	Kassanda	Kafene	Yes	1	1500	Both buy and given for free	Daily		50		600		No																2	No			Yes	5- 6 months	No
25	Female	secondary level/high school completed	No	Gold buyer Burner	0	0	0	0	1	1	0	0	Kassanda	Kafene	No							I don’t need mercury to do my work		Water and other methods	Yes	No	No					No					Not available				3	Yes		5	Yes	5- 6 months	No	0
26	Male	secondary level/high school completed	Yes	Excavators/digger	1	0	0	0	0	0	0	0	Busia	Busia United Small Scale Mining Company Ltd	Yes	1	5	Buy for self	Weekly		1		1000		No																5	No			Yes	< 1 month	Yes
34	Male	primary level completed	No	Excavators/digger	1	0	0	0	0	0	0	0	Busia	Tiira	Yes	12	0	Buy for self	Other (Please specify)	A year ago	1		1000		Yes	Yes	Yes	Cleaning and purifying	0	1	0	No					The system is slow. That it consumes a lot of time				20	No			Yes	5- 6 months	No
21	Male	secondary level/high school not completed	No	Panner/Washer	0	0	0	1	0	0	0	0	Busia	Busia United Small Scale Mining Company Ltd	Yes	1	2	Buy for self	Other (Please specify)	It depends when he gets his ores	3		1000		No																15	Yes	One time a day	10	Yes	< 1 month	Yes	1	1 time a day
22	Male	secondary level/high school completed	No	Panner/Washer	0	0	0	1	0	0	0	0	Busia	Busia United Small Scale Mining Company Ltd	Yes	1	10	Buy for self	Weekly		1		1000		No																5	Yes	One time a day	30	Yes	1-≤ 2 months	Yes	2	1 time a day
23	Male	primary level not completed	No	Excavators/digger	1	0	0	0	0	0	0	0	Busia	Busia United Small Scale Mining Company Ltd	Yes	3	10	Buy for self	Weekly		2		1000		Yes	No	Yes	Cleaning and purifying	0	1	0	Yes	Only buy for self	1	0	0		Produces clean gold	Monthly	1	5	Yes	One time a day	5	Yes	< 1 month	Yes	5	Twice a day
25	Male	primary level not completed	Yes	Excavators/digger	1	0	0	0	0	0	0	0	Busia	Busia United Small Scale Mining Company Ltd	Yes	4	9	Buy for self	Weekly		1		1000		No																5	No			No		No
20	Male	secondary level/high school not completed	No	Excavators/digger	1	0	0	0	0	0	0	0	Kassanda	Happy Boys	Yes	1	5	I get for free eg remains from peoples' panning, provided by organisation/training center	Monthly		5		50000		Yes	No	No					No					I don’t know about borax				1	No			No		No
19	Male	primary level completed	Yes	Excavators/digger	1	0	0	0	0	0	0	0	Kassanda	Happy Boys	No							I don’t need mercury to do my work		Water and other methods	No																1	No			No		No
20	Female	secondary level/high school completed	No	Gold buyer	0	0	0	0	0	1	0	0	Kassanda	Kafene	Yes	1	70	I get for free eg remains from peoples' panning, provided by organisation/training center	Daily		70		800		No																9	No			No		No
28	Male	secondary level/high school not completed	No	Carrier	0	1	0	0	0	0	0	0	Kassanda	Kafene	Yes	1	10	I get for free eg remains from peoples' panning, provided by organisation/training center	Daily		100		600		Yes	No	No					No					I don’t know about borax				2	No			No		No
19	Male	primary level completed	No	Crusher	0	0	1	0	0	0	0	0	Kassanda	Kabubimba site	No							I don’t need mercury to do my work		Water and other methods	Yes	No	No					No					I don’t know about borax				2	No			No		No
21	Male	secondary level/high school not completed	No	Panner/Washer	0	0	0	1	0	0	0	0	Kassanda	Kafene	Yes	1	20	I get for free eg remains from peoples' panning, provided by organisation/training center	Daily		100		600		No																4	No			No		No
29	Male	secondary level/high school not completed	No	Crusher	0	0	1	0	0	0	0	0	Kassanda	Kafene	Yes	1	300	I get for free eg remains from peoples' panning, provided by organisation/training center	Daily		100		1000		Yes	Yes	No					No					Not available				7	Yes	3-4 times a day	15	Yes	2-≤ 3 months	Yes	5	3-4 times a day
33	Female	Tertiary Level (Diploma/Degree)	No	Crusher	0	0	1	0	0	0	0	0	Busia	Tiira	Yes	1	2	Buy for self	Weekly		1		8000		Yes	Yes	Yes	Cleaning and purifying	1	0	0	Yes	Only buy for self	1	0	0		Clean weighs more	Weekly	5	3	No			Yes	1-≤ 2 months	No
27	Male	secondary level/high school not completed	Yes	Excavators/digger	1	0	0	0	0	0	0	0	Busia	Tiira	Yes	1	15	Buy for self	Monthly		1		1000		Yes	Yes	Yes	Cleaning and purifying	0	1	0	No					Not available				15	Yes	One time a day	15	Yes	4-≤ 5 months	Yes	10	Twice a day
38	Male	primary level completed	Yes	Excavators/digger	1	0	0	0	0	0	0	0	Buhweju	Muti	No							I don’t need mercury to do my work		Water and other methods	No																15	No			No		No
23	Male	secondary level/high school not completed	Yes	Excavators/digger	1	0	0	0	0	0	0	0	Buhweju	Muti	Yes	1	20	I get for free eg remains from peoples' panning, provided by organisation/training center	Monthly		5		1200		No																6	No			No		No
50	Male	primary level not completed	No	Excavators/digger	1	0	0	0	0	0	0	0	Buhweju	Muti	No							I don’t need mercury to do my work		Water and other methods	Yes	Yes	No					No					I don’t need borax when working				8	No			No		No
22	Male	primary level not completed	Yes	Excavators/digger	1	0	0	0	0	0	0	0	Buhweju	Muti	No							I don’t need mercury to do my work		Water and other methods	No																3	No			No		No
36	Male	primary level completed	Yes	Excavators/digger	1	0	0	0	0	0	0	0	Buhweju	Muti	No							I don’t need mercury to do my work		Water and other methods	Yes	No	No					No									8	No			No		No
38	Male	No formal education	Yes	Excavators/digger	1	0	0	0	0	0	0	0	Buhweju	Muti	No							I don’t need mercury to do my work			No																10	No			No		No
56	Male	primary level not completed	No	Excavators/digger	1	0	0	0	0	0	0	0	Busia	George Onega Mining Site	Yes	1	3	Buy for self	Weekly		1		1000		Yes	No	Yes	Cleaning and purifying	0	1	0	No					I don’t know about borax				41	No			No		No
36	Female	primary level not completed	No	Panner/Washer	0	0	0	1	0	0	0	0	Busia	George Onega Mining Site	Yes	1	2	Buy for self	Weekly		1		1500		No																10	No			Yes	< 1 month	No
37	Female	primary level completed	No	Panner/Washer	0	0	0	1	0	0	0	0	Busia	George Onega Mining Site	Yes	1	5	Buy for self	Weekly		1		1000		Yes	No	No					No					I don’t know about borax				7	No			Yes	1-≤ 2 months	No
48	Male	primary level completed	No	Excavators/digger	1	0	0	0	0	0	0	0	Busia	George Onega Mining Site	Yes	3	0	Buy for self	Other (Please specify)	Depends sometimes weekly or monty	1		1000		No																20	No			Yes	1-≤ 2 months	No
25	Male	primary level completed	No	Excavators/digger Panner/Washer	1	0	0	1	0	0	0	0	Busia	George Onega Mining Site	Yes	1	100	Buy for self	Daily		1		1000		Yes	No	No					No					I don’t know about borax				2	Yes	Twice a day	3	Yes	1-≤ 2 months	Yes	1	Twice a day
73	Male	No formal education	Yes	Excavators/digger Panner/Washer	1	0	0	1	0	0	0	0	Busia	George Onega Mining Site	Yes	4	0	Buy for self	Other (Please specify)	After every 3 months	1		1000		No																30	No			No		No
22	Female	secondary level/high school not completed	No	Panner/Washer	0	0	0	1	0	0	0	0	Busia	George Onega Mining Site	Yes	24	0	Buy for self	Other (Please specify)	Now using borax	0		1000		Yes	Yes	Yes	Cleaning and purifying	1	1	1	Yes	Only buy for self	1	0	0		Is not dangerous to health	Weekly	4	5	Yes	Twice a day		Yes	5- 6 months	Yes	1	Twice a day
54	Male	primary level not completed	No	Excavators/digger Panner/Washer Burner Carrier	1	1	0	1	1	0	0	0	Busia	George Onega Mining Site	Yes	12	0	Buy for self	Other (Please specify)	I now days concentrate in digging so I don't remember the last time I used mercury	0		1000		Yes	No	No					No					I don’t know about borax				42	No			No		No
29	Male	primary level not completed	Yes	Excavators/digger Carrier Panner/Washer	1	1	0	1	0	0	0	0	Busia	George Onega Mining Site	Yes	5	4	Buy for self	Weekly		1		1000		No																5	Yes	One time a day	10	Yes	5- 6 months	Yes	3	1 time a day
27	Male	primary level not completed	No	Excavators/digger Carrier Panner/Washer	1	1	0	1	0	0	0	0	Busia	George Onega Mining Site	Yes	4	8	Buy for self	Weekly		1		1000		No																10	Yes	One time a day	10	Yes	5- 6 months	Yes	2	1 time a day
41	Female	No formal education	No	Panner/Washer Carrier	0	1	0	1	0	0	0	0	Busia	George Onega Mining Site	Yes	2	1	Buy for self	Weekly		1		1000		No																5	Yes	One time a day	30	Yes	5- 6 months	Yes	1	1 time a day
40	Female	primary level not completed	No	Excavators/digger Carrier Panner/Washer	1	1	0	1	0	0	0	0	Busia	George Onega Mining Site	Yes	3	10	Buy for self	Weekly		2		1000		Yes	No	No					No					I don’t know about borax				11	Yes	Twice a day	4	Yes	5- 6 months	Yes	1	Twice a day
26	Female	secondary level/high school not completed	No	Crusher	0	0	1	0	0	0	0	0	Kassanda	Mubende kas minerals Uganda Ltd	No							I don’t need mercury to do my work			No																1	No			No		No
18	Female	primary level not completed	No	Panner/Washer	0	0	0	1	0	0	0	0	Kassanda	Mubende kas minerals Uganda Ltd	Yes	0	600	I get for free eg remains from peoples' panning, provided by organisation/training center	Daily		20				No																5	Yes	>4 times a day	90	Yes	5- 6 months	Yes	7	>4times a day
25	Male	primary level not completed	No	Excavators/digger	1	0	0	0	0	0	0	0	Kassanda	Mubende kas minerals Uganda Ltd	Yes	1	100	I get for free eg remains from peoples' panning, provided by organisation/training center	Daily		50		1000		No																4	No			Yes	< 1 month	No
42	Female	primary level not completed	No	Panner/Washer	0	0	0	1	0	0	0	0	Kassanda	Mubende kas minerals Uganda Ltd	Yes	0	100	I get for free eg remains from peoples' panning, provided by organisation/training center	Daily		7				No																2	No			Yes	5- 6 months	Yes
40	Male	No formal education	No	Crusher	0	0	1	0	0	0	0	0	Kassanda	Mubende kas minerals Uganda Ltd	No							I don’t need mercury to do my work			No																1	No			No		No
28	Male	primary level not completed	Yes	Crusher	0	0	1	0	0	0	0	0	Kassanda	Mubende kas minerals Uganda Ltd	Yes	7	50	I get for free eg remains from peoples' panning, provided by organisation/training center	Weekly		2				No																1	Yes	One time a day	180	Yes	2-≤ 3 months	No	5	1 time a day
42	Male	primary level not completed	No	Crusher	0	0	1	0	0	0	0	0	Kassanda	Expendable processors and miners Uganda Ltd	No							I don’t need mercury to do my work			No																2	No			No		No
37	Male	primary level completed	Yes	Excavators/digger	1	0	0	0	0	0	0	0	Kassanda	Expendable processors and miners Uganda Ltd	No							I don’t need mercury to do my work			No																4	No			No		No
45	Male	primary level not completed	No	Gold buyer	0	0	0	0	0	1	0	0	Kassanda	Expendable processors and miners Uganda Ltd	No							I don’t need mercury to do my work			Yes	Yes	Yes	Cleaning and purifying	1	0	0	Yes	Only buy for self	1	0	0		Makes gold clean and ready for sale	Monthly	2	7	No			Yes	< 1 month	No
20	Male	secondary level/high school not completed	No	Excavators/digger	1	0	0	0	0	0	0	0	Kassanda	Expendable processors and miners Uganda Ltd	No							I don’t need mercury to do my work			Yes	No	No					No									3	No			No		Yes
49	Male	secondary level/high school not completed	No	Excavators/digger Crusher Panner/Washer	1	0	1	1	0	0	0	0	Busia	George Onega Mining Site	Yes	12	0	Buy for self	Weekly		1		5000		Yes	Yes	No					No					Not available				30	No			No		No
31	Male	secondary level/high school not completed	No	Excavators/digger	1	0	0	0	0	0	0	0	Busia	Tiira	Yes	1	30	Buy for self	Weekly		10		1000		No																20	No			No		Yes
19	Male	primary level not completed	Yes	Excavators/digger Crusher Panner/Washer	1	0	1	1	0	0	0	0	Busia	Tiira	Yes	1	10	Buy for self	Monthly		10		1000		Yes	Yes	Yes	Cleaning and purifying	1	1	0	Yes	Only buy for self	1	0	0		Cheap	Monthly	20	2	Yes	3-4 times a day	10	Yes	3-≤ 4 months	Yes	20	Twice a day
23	Male	primary level not completed	Yes	Excavators/digger Panner/Washer Burner	1	0	0	1	1	0	0	0	Busia	Tiira	Yes	1	40	Buy for self	Monthly		10		1000		Yes	Yes	Yes	Cleaning and purifying	0	1	0	Yes	Only buy for self	1	0	0		Cheap	Monthly	30	10	Yes	Twice a day	5	Yes	2-≤ 3 months	Yes	10	3-4 times a day
24	Male	primary level not completed	No	Excavators/digger Burner Panner/Washer	1	0	0	1	1	0	0	0	Busia	Tiira	Yes	1	5	Buy for self	Monthly		10		1000		Yes	Yes	Yes	Cleaning and purifying	1	1	0	Yes	Only buy for self	1	0	0		Cheap	Monthly	5	5	Yes	3-4 times a day	5	Yes	3-≤ 4 months	Yes	5	1 time a day
18	Male	primary level not completed	Yes	Panner/Washer Gold buyer	0	0	0	1	0	1	0	0	Busia	Tiira	Yes	1	10	Buy for self	Weekly		5		1000		No																2	Yes	One time a day	10	Yes	2-≤ 3 months	Yes	10	1 time a day
43	Female	primary level not completed	No	Excavators/digger Burner Panner/Washer	1	0	0	1	1	0	0	0	Busia	George Onega Mining Site	Yes	1	3	Buy for self	Weekly		2		1000		Yes	Yes	Yes	Cleaning and purifying	1	1	0	Yes	Only buy for self	1	0	0		Cheap	Weekly	20	22	Yes	Twice a day	20	Yes	2-≤ 3 months	Yes	10	Twice a day
48	Female	primary level not completed	No	Excavators/digger Panner/Washer	1	0	0	1	0	0	0	0	Busia	Agata	Yes	1	5	Buy for self	Weekly		1		1000		Yes	No	No					No					Not available				5	Yes	3-4 times a day	20	Yes	2-≤ 3 months	No
28	Female	primary level not completed	No	Panner/Washer Carrier	0	1	0	1	0	0	0	0	Busia	George Onega Mining Site	Yes	1	3	Buy for self	Weekly		1		1400		No																3	Yes	Twice a day	3	Yes	2-≤ 3 months	Yes	2	1 time a day
43	Female	primary level completed	No	Panner/Washer Carrier	0	1	0	1	0	0	0	0	Busia	George Onega Mining Site	Yes	1	2	Buy for self	Weekly		1		1000		Yes	No	No					No					Not available				10	Yes	3-4 times a day	5	Yes	2-≤ 3 months	Yes	3	Twice a day
37	Female	No formal education	No	Panner/Washer	0	0	0	1	0	0	0	0	Busia	George Onega Mining Site	Yes	1	1000	Buy for self	Weekly		1		1000		No																10	Yes	One time a day	10	Yes	3-≤ 4 months	Yes	2	1 time a day
22	Female	primary level not completed	No	Panner/Washer	0	0	0	1	0	0	0	0	Kassanda	Kagaba	Yes	0	180	Both buy and given for free	Daily		6		600		No																4	Yes	One time a day	60	Yes	5- 6 months	Yes	5	>4times a day
24	Male	primary level not completed	No	Crusher	0	0	1	0	0	0	0	0	Kassanda	Kagaba	No							I don’t need mercury to do my work		Water and other methods	No																1	No			No		No
44	Female	primary level not completed	No	Carrier Panner/Washer	0	1	0	1	0	0	0	0	Kassanda	Kagaba	Yes	1	180	Both buy and given for free	Daily		5		600		No																8	Yes	>4 times a day	60	Yes	5- 6 months	Yes	3	>4times a day
18	Male	No formal education	No	Excavators/digger	1	0	0	0	0	0	0	0	Kassanda	Kagaba	No							I don’t need mercury to do my work		Water and other methods	No																10	No			No		No
24	Female	secondary level/high school completed	No	Gold buyer	0	0	0	0	0	1	0	0	Kassanda	Kagaba	No							I don’t need mercury to do my work		Water and other methods	No																1	No			No		No
45	Female	primary level not completed	No	Panner/Washer Carrier	0	1	0	1	0	0	0	0	Kassanda	Kagaba	Yes	1	1200	Both buy and given for free	Daily		40		600		No																15	Yes	>4 times a day	60	Yes	5- 6 months	Yes	3	>4times a day
30	Male	Tertiary Level (Diploma/Degree)	No	Gold buyer Burner	0	0	0	0	1	1	0	0	Kassanda	Expendable processors and miners Uganda Ltd	No							I don’t need mercury to do my work		Water and other methods	No																6	No			No		No
29	Male	primary level not completed	No	Crusher	0	0	1	0	0	0	0	0	Kassanda	Expendable processors and miners Uganda Ltd	No							I don’t need mercury to do my work		Water and other methods	No																8	No			No		No
26	Male	secondary level/high school not completed	No	Panner/Washer Carrier	0	1	0	1	0	0	0	0	Kassanda	Expendable processors and miners Uganda Ltd	No							I don’t need mercury to do my work		Water and other methods	No																1	No			No		No
21	Male	primary level not completed	No	Excavators/digger Crusher Panner/Washer	1	0	1	1	0	0	0	0	Kassanda	Expendable processors and miners Uganda Ltd	No							I don’t need mercury to do my work		Water and other methods	No																3	Yes	>4 times a day	15	Yes	5- 6 months	No	0
23	Male	secondary level/high school not completed	No	Crusher	0	0	1	0	0	0	0	0	Kassanda	Expendable processors and miners Uganda Ltd	No							I don’t need mercury to do my work		Water and other methods	No																1	Yes	One time a day	15	Yes	2-≤ 3 months	No	0
39	Male	primary level completed	No	Panner/Washer	0	0	0	1	0	0	0	0	Kassanda	Expendable processors and miners Uganda Ltd	Yes	1	50	Both buy and given for free	Daily		50		600		No																25	Yes	>4 times a day	60	Yes	5- 6 months	No	0
22	Female	secondary level/high school not completed	No	Panner/Washer	0	0	0	1	0	0	0	0	Kassanda	Mubende kas minerals Uganda Ltd	Yes	1	0	I get for free eg remains from peoples' panning, provided by organisation/training center	Weekly		10		800		Yes	No	No					No					I don’t know about borax				5	Yes	3-4 times a day	60	Yes	3-≤ 4 months	Yes	5	3-4 times a day
23	Male	primary level not completed	No	Excavators/digger	1	0	0	0	0	0	0	0	Kassanda	Mubende kas minerals Uganda Ltd	No							I don’t need mercury to do my work		Water and other methods	No																1	No			No		No
42	Female	secondary level/high school not completed	Yes	Carrier	0	1	0	0	0	0	0	0	Kassanda	Mubende kas minerals Uganda Ltd	No							I don’t need mercury to do my work		Water and other methods	No																6	No			No		No
35	Female	secondary level/high school not completed	No	Gold buyer	0	0	0	0	0	1	0	0	Kassanda	Mubende kas minerals Uganda Ltd	Yes	1	50	Buy for self	Weekly		40		1000		Yes	No	No					No					I don’t know about borax				2	No			No		No
20	Male	secondary level/high school not completed	No	Excavators/digger	1	0	0	0	0	0	0	0	Kassanda	Saad	No							I don’t need mercury to do my work		Water and other methods	No																5	No			No		No
26	Male	secondary level/high school not completed	No	Panner/Washer	0	0	0	1	0	0	0	0	Kassanda	Mubende kas minerals Uganda Ltd	Yes	1	0	I get for free eg remains from peoples' panning, provided by organisation/training center	Weekly		0		1000		No																2	Yes	3-4 times a day	30	Yes	4-≤ 5 months	Yes	3	Twice a day
21	Male	primary level not completed	No	Crusher	0	0	1	0	0	0	0	0	Kassanda	Kagaba	Yes	1	0	I get for free eg remains from peoples' panning, provided by organisation/training center	Daily		50		700		No																3	Yes	3-4 times a day	30	Yes	5- 6 months	Yes	5	Twice a day
28	Male	primary level not completed	No	Panner/Washer	0	0	0	1	0	0	0	0	Kassanda	Kagaba	Yes	1	0	I get for free eg remains from peoples' panning, provided by organisation/training center	Weekly		50		700		Yes	No	No					No					I don’t know about borax				10	Yes	Twice a day	40	Yes	5- 6 months	Yes	2	Twice a day
28	Male	primary level not completed	No	Excavators/digger	1	0	0	0	0	0	0	0	Kassanda	Kagaba	No							I don’t need mercury to do my work		Water and other methods	No																7	No			No		No
42	Female	primary level not completed	No	Crusher	0	0	1	0	0	0	0	0	Kassanda	Kagaba	Yes	1	15	Buy for self	Daily		100		700		Yes	No	No					No					I don’t know about borax				9	Yes	3-4 times a day	120	Yes	3-≤ 4 months	Yes	2	3-4 times a day
59	Male	primary level completed	Yes	Excavators/digger Panner/Washer	1	0	0	1	0	0	0	0	Buhweju	Muti	No							I don’t need mercury to do my work		Water and other methods	No																30	No			No		Yes
33	Male	primary level completed	Yes	Excavators/digger Panner/Washer	1	0	0	1	0	0	0	0	Buhweju	Muti	No							I don’t need mercury to do my work		Water and other methods	No																10	No			No		Yes
29	Female	primary level completed	No	Carrier	0	1	0	0	0	0	0	0	Buhweju	Muti	No							I don’t need mercury to do my work		Water and other methods	No																1	No			No		Yes
41	Male	primary level completed	Yes	Excavators/digger	1	0	0	0	0	0	0	0	Buhweju	Muti	Yes	48	0	Buy for self	Weekly		10		1200		Yes	No	No					No					I don’t know about borax				10	No			No		Yes
24	Male	primary level not completed	No	Excavators/digger	1	0	0	0	0	0	0	0	Buhweju	Muti	No							I don’t need mercury to do my work		Water and other methods	No																5	Yes	One time a day	15	Yes	1-≤ 2 months	Yes	120	1 time a day
20	Male	secondary level/high school not completed	Yes	Excavators/digger Carrier	1	1	0	0	0	0	0	0	Buhweju	Muti	Yes	48	0	Buy for self	Other (Please specify)	I used it long time in 2018 but I don't use it now	0		3000		Yes	No	No					No					Not available				5	No			No		No
26	Male	secondary level/high school completed	No	Carrier	0	1	0	0	0	0	0	0	Buhweju	Muti	No							I don’t need mercury to do my work		Water and other methods	No																0	No			No		No
55	Male	secondary level/high school not completed	No	Excavators/digger	1	0	0	0	0	0	0	0	Buhweju	Muti	No							I don’t need mercury to do my work			No																10	No			No		No
26	Male	No formal education	Yes	Excavators/digger	1	0	0	0	0	0	0	0	Buhweju	Muti	No							I don’t need mercury to do my work			No																0	No			No		No
34	Male	primary level not completed	Yes	Excavators/digger	1	0	0	0	0	0	0	0	Busia	Sama	Yes	7	0	Buy for self	Weekly		30		1000		Yes	Yes	No					No					Not available				14	Yes	Twice a day	120	No		No	5	>4times a day
51	Male	secondary level/high school not completed	Yes	Excavators/digger	1	0	0	0	0	0	0	0	Busia	Sama	Yes	12	0	Buy for self	Weekly		5		1000		Yes	No	No					No					I don’t know about borax				38	No			No		No
34	Male	primary level not completed	No	Excavators/digger Panner/Washer Burner	1	0	0	1	1	0	0	0	Busia	Syanyonja Artisanal mining site	Yes	1	20	Buy for self	Monthly		1		1000		Yes	No	No					No					I don’t know about borax				5	No			Yes	5- 6 months	No
29	Male	secondary level/high school not completed	No	Excavators/digger	1	0	0	0	0	0	0	0	Busia	Syanyonja Artisanal mining site	No							I don’t need mercury to do my work		Water and other methods	Yes	No	No					No					I don’t know about borax				1	No			No		No
33	Male	secondary level/high school not completed	Yes	Excavators/digger Panner/Washer Burner	1	0	0	1	1	0	0	0	Busia	Syanyonja Artisanal mining site	Yes	18	0	Buy for self	Other (Please specify)	Stopped washing over a year ago so I don't use now days	0				Yes	Yes	No					No					Not available				10	No			No		No
20	Male	primary level completed	No	Excavators/digger Panner/Washer Gold buyer Mercury seller	1	0	0	1	0	1	1	0	Busia	Syanyonja Artisanal mining site	Yes	1	20	Buy for self	Daily		1		1000		Yes	No	Yes	Cleaning and purifying	0	1	0	Yes	Only get for free	0	1	0		Purifies gold	Monthly	1	6	No			No		No
19	Male	secondary level/high school not completed	No	Panner/Washer	0	0	0	1	0	0	0	0	Busia	Syanyonja Artisanal mining site	Yes	1	5	Buy for self	Monthly		1		1000		Yes	Yes	Yes	Cleaning and purifying	1	0	0	Yes	Only get for free	0	1	0		It's mercury free mining method	Monthly	1	3	No			Yes	5- 6 months	No
45	Male	primary level completed	Yes	Excavators/digger Panner/Washer Burner Gold buyer	1	0	0	1	1	1	0	0	Busia	Syanyonja Artisanal mining site	Yes	1	4	Buy for self	Monthly		1		1000		No																30	No			Yes	5- 6 months	No
22	Male	primary level completed	No	Excavators/digger	1	0	0	0	0	0	0	0	Kassanda	Kafene	No							I don’t need mercury to do my work			No																1	No			No		No
24	Male	secondary level/high school not completed	No	Gold buyer	0	0	0	0	0	1	0	0	Kassanda	Kafene	No							I don’t need mercury to do my work			Yes	Yes	No					No					I don’t need borax when working				1	No			No		No
40	Male	secondary level/high school completed	No	Excavators/digger Crusher Panner/Washer	1	0	1	1	0	0	0	0	Busia	Syanyonja Artisanal mining site	Yes	12	0	Buy for self	Monthly		20		1000		Yes	Yes	Yes	Cleaning and purifying	1	1	0	Yes	Only get for free	0	1	0		No poison in it	Monthly	15	10	No			No		No
49	Female	primary level not completed	No	Panner/Washer	0	0	0	1	0	0	0	0	Busia	Syanyonja Artisanal mining site	Yes	12	0	Buy for self	Daily		2		1000		Yes	Yes	Yes	Cleaning and purifying	1	1	0	Yes	Only buy for self	1	0	0		Cheap	Weekly	5	10	Yes	Twice a day	10	Yes	2-≤ 3 months	No	0
50	Male	secondary level/high school not completed	Yes	Burner Panner/Washer Crusher	0	0	1	1	1	0	0	0	Busia	Syanyonja Artisanal mining site	Yes	12	0	Buy for self	Daily		10		1000		Yes	Yes	No					No					Not available				30	No			No		No
55	Male	primary level not completed	Yes	Crusher Panner/Washer Burner	0	0	1	1	1	0	0	0	Busia	Syanyonja Artisanal mining site	Yes	1	20	Buy for self	Weekly		4		1000		Yes	No	No					No					Not available				32	Yes	One time a day	1	Yes	1-≤ 2 months	Yes	3	1 time a day
52	Female	primary level completed	No	Panner/Washer Carrier	0	1	0	1	0	0	0	0	Busia	Syanyonja Artisanal mining site	Yes	12	5	Buy for self	Weekly		2		1000		Yes	Yes	No					Yes	Only buy for self	1	0	0		Cheap	Weekly	5	5	No			No		No
30	Female	primary level completed	No	Panner/Washer	0	0	0	1	0	0	0	0	Busia	Syanyonja Artisanal mining site	Yes	1	3	Buy for self	Weekly		1		1000		Yes	Yes	No					No					Not available				5	Yes	One time a day	2	Yes	1-≤ 2 months	Yes	2	1 time a day
38	Male	secondary level/high school not completed	No	Crusher	0	0	1	0	0	0	0	0	Buhweju	Katenga	Yes	72	5	Buy for self	Monthly		10				Yes	Yes	Yes	Cleaning and purifying	0	1	0	Yes	Only buy for self	1	0	0		It quicken to get gold	Weekly		11	Yes	Twice a day	40	No		Yes	40	Twice a day
24	Male	secondary level/high school not completed	No	Carrier	0	1	0	0	0	0	0	0	Buhweju	Katenga	No							I don’t need mercury to do my work		Water and other methods	No																1	No			No		No
46	Male	secondary level/high school not completed	No	Carrier	0	1	0	0	0	0	0	0	Buhweju	Katenga	No							I don’t need mercury to do my work		Water and other methods	No																1	No			No		No
46	Male	primary level completed	No	Excavators/digger	1	0	0	0	0	0	0	0	Buhweju	Katenga	Yes	4	10	Buy for self	Weekly		10		1000		No																3	Yes	Twice a day	10	No		No	10	1 time a day
33	Male	Tertiary Level (Diploma/Degree)	No	Excavators/digger	1	0	0	0	0	0	0	0	Buhweju	Katenga	Yes	12	10	Buy for self	Weekly		5		1000		Yes	Yes	No					No					I don’t need borax when working				2	No			No		No
35	Male	No formal education	Yes	Excavators/digger	1	0	0	0	0	0	0	0	Buhweju	Katenga	Yes	3	100	Buy for self	Daily		15		220000		No																10	Yes	One time a day	10	Yes	3-≤ 4 months	Yes	15	Twice a day
35	Female	primary level completed	Yes	Carrier	0	1	0	0	0	0	0	0	Buhweju	Katenga	No							I don’t need mercury to do my work		Water and other methods	No																5	No			No		No
25	Male	primary level completed	No	Excavators/digger	1	0	0	0	0	0	0	0	Buhweju	Katenga	Yes	1	100000	Buy for self	Weekly		20		1000		No																5	Yes	Twice a day	5	No		Yes	3	1 time a day
29	Male	secondary level/high school not completed	No	Excavators/digger	1	0	0	0	0	0	0	0	Buhweju	Katenga	Yes	1	100	Buy for self	Weekly		20		1000		Yes	Yes	Yes	Cleaning and purifying	0	1	0	No					I don’t know about borax				4	Yes	One time a day	5	Yes	2-≤ 3 months	Yes	3	1 time a day
40	Female	primary level not completed	Yes	Carrier	0	1	0	0	0	0	0	0	Buhweju	Katenga	Yes	3	10	I get for free eg remains from peoples' panning, provided by organisation/training center	Weekly		10		1000		No																5	No			No		No
38	Male	primary level completed	Yes	Excavators/digger	1	0	0	0	0	0	0	0	Buhweju	Katenga	Yes	2	4	Buy for self	Weekly		2		2000		Yes	Yes	No					No					I don’t know about borax				4	Yes	One time a day	5	Yes	1-≤ 2 months	Yes	5	Twice a day
30	Male	primary level not completed	No	Excavators/digger	1	0	0	0	0	0	0	0	Buhweju	Katenga	No							I don’t need mercury to do my work		Water and other methods	No																5	No			No		No
26	Male	primary level not completed	Yes	Panner/Washer Carrier	0	1	0	1	0	0	0	0	Buhweju	Muti	Yes	12	6	Buy for self	Weekly		6		1000		Yes	Yes	Yes	Cleaning and purifying	1	1	0	No					I don’t need borax when working				15	No			No		No
27	Female	primary level not completed	No	Carrier	0	1	0	0	0	0	0	0	Buhweju	Muti	No									Water and other methods	No																4	No			No		No
25	Male	primary level not completed	No	Excavators/digger	1	0	0	0	0	0	0	0	Buhweju	Muti	No									Water and other methods	No																5	No			No		No
28	Male	Tertiary Level (Diploma/Degree)	No	Crusher Panner/Washer Burner	0	0	1	1	1	0	0	0	Buhweju	Katenga	No							I don’t need mercury to do my work		Borax	Yes	Yes	Yes	Cleaning and purifying	0	1	0	Yes	Only buy for self	1	0	0		It is not harmful to human life. It is not harmful to environment. It is safe	Daily	4	3	Yes	3-4 times a day	50	Yes	2-≤ 3 months	Yes	30	1 time a day
30	Male	primary level not completed	Yes	Excavators/digger	1	0	0	0	0	0	0	0	Buhweju	Katenga	No							I don’t need mercury to do my work		Water and other methods	No																2	No			No		No
29	Male	Tertiary Level (Diploma/Degree)	No	Panner/Washer Crusher Carrier Excavators/digger	1	1	1	1	0	0	0	0	Buhweju	Katenga	No							I don’t need mercury to do my work		Water and other methods	Yes	No	No					No					I don’t know about borax				2	Yes	One time a day	30	Yes	2-≤ 3 months	No	0
37	Male	secondary level/high school not completed	Yes	Excavators/digger	1	0	0	0	0	0	0	0	Buhweju	Katenga	Yes	1	3	Buy for self	Monthly		2		1000		No																2	No			Yes	1-≤ 2 months	No
58	Male	secondary level/high school completed	Yes	Excavators/digger	1	0	0	0	0	0	0	0	Buhweju	Katenga	Yes	5	0	I get for free eg remains from peoples' panning, provided by organisation/training center	Other (Please specify)	When i used to use it then, it used it like weekly	0		0		Yes	Yes	No					No					Not available				28	Yes	One time a day	60	Yes	2-≤ 3 months	Yes	30	1 time a day
20	Male	primary level completed	Yes	Excavators/digger	1	0	0	0	0	0	0	0	Buhweju	Katenga	Yes	1	0	I get for free eg remains from peoples' panning, provided by organisation/training center	Weekly		10		1000		No																1	Yes	One time a day	120	No		Yes	60	1 time a day
25	Male	Tertiary Level (Diploma/Degree)	No	Excavators/digger	1	0	0	0	0	0	0	0	Buhweju	Katenga	Yes	7	8	I get for free eg remains from peoples' panning, provided by organisation/training center	Weekly		2		1000		No																10	No			No		Yes
28	Male	secondary level/high school not completed	Yes	Excavators/digger Gold buyer	1	0	0	0	0	1	0	0	Buhweju	Katenga	Yes	1	20	Both buy and given for free	Daily		15		2000		Yes	No	No					No					I don’t know about borax				3	Yes	3-4 times a day	60	Yes	2-≤ 3 months	Yes	1	1 time a day
39	Male	secondary level/high school completed	Yes	Excavators/digger Burner Panner/Washer	1	0	0	1	1	0	0	0	Buhweju	Katenga	Yes	7	15	Buy for self	Daily		3		1000		No																8	No			Yes	3-≤ 4 months	Yes
28	Male	secondary level/high school completed	Yes	Excavators/digger	1	0	0	0	0	0	0	0	Buhweju	Katenga	Yes	2	1	Buy for self	Daily		1		1300		Yes	Yes	Yes	Cleaning and purifying	1	0	0	Yes	Only buy for self	1	0	0		It can clean gold, it is not harmful like the mecury we use	Weekly	1	6	No			No		Yes
27	Male	secondary level/high school not completed	No	Excavators/digger Carrier Crusher Panner/Washer	1	1	1	1	0	0	0	0	Buhweju	Katenga	Yes	12	0	Buy for self	Daily		70		1000		Yes	No	Yes	Cleaning and purifying	0	1	0	Yes	Only buy for self	1	0	0		It is safe	Monthly	20	10	No			No		No
25	Male	Tertiary Level (Diploma/Degree)	Yes	Excavators/digger	1	0	0	0	0	0	0	0	Buhweju	Katenga	Yes	24	0	Buy for self	Monthly		15		1000		No																6	No			No		No
34	Male	primary level not completed	No	Excavators/digger Carrier	1	1	0	0	0	0	0	0	Buhweju	Katenga	No							I don’t need mercury to do my work			No																0	No			No		No
18	Male	primary level not completed	Yes	Excavators/digger	1	0	0	0	0	0	0	0	Kassanda	Kabubimba site	Yes	1	0	I get for free eg remains from peoples' panning, provided by organisation/training center	Weekly		10		700		No																2	Yes	Twice a day	30	No		Yes	5	Twice a day
19	Male	secondary level/high school not completed	No	Gold buyer	0	0	0	0	0	1	0	0	Kassanda	Kabubimba site	Yes	2	0	Both buy and given for free	Daily		0		700		Yes	No	No					No					I don’t need borax when working				2	No			No		No
43	Male	primary level not completed	Yes	Excavators/digger Panner/Washer	1	0	0	1	0	0	0	0	Buhweju	Katenga	No							I don’t need mercury to do my work		Borax	Yes	No	Yes	Cleaning and purifying	1	1	0	Yes	Only get for free	0	1	0		It is not harmful to human life	Weekly	20	20	No			Yes	4-≤ 5 months	Yes
28	Male	primary level completed	No	Excavators/digger	1	0	0	0	0	0	0	0	Buhweju	Katenga	No							Harmful to my health		Water and other methods	No																1	No			No		No
37	Male	primary level not completed	No	Carrier	0	1	0	0	0	0	0	0	Buhweju	Katenga	No							I don’t need mercury to do my work		Water and other methods	No																1	No			No		No
49	Female	Tertiary Level (Diploma/Degree)	No	Gold buyer Burner	0	0	0	0	1	1	0	0	Buhweju	Katenga	Yes	12	0	Buy for self	Monthly		1		1000		Yes	Yes	No					No					I don’t know about borax				4	No			No		Yes
35	Male	primary level not completed	Yes	Excavators/digger Carrier Panner/Washer	1	1	0	1	0	0	0	0	Buhweju	Kyamahungu	No							I don’t need mercury to do my work		Water and other methods	No																5	No			No		No
32	Male	primary level not completed	No	Excavators/digger Panner/Washer	1	0	0	1	0	0	0	0	Buhweju	Kyamahungu	Yes	6	0	Buy for self	Weekly		20		1000		Yes	No	No					No					Not available				4	No			No		No
30	Male	secondary level/high school completed	No	Excavators/digger	1	0	0	0	0	0	0	0	Buhweju	Kyamahungu	Yes	1	10	Buy for self	Monthly		18		1000		Yes	No	No					No					I don’t know about borax				4	No			Yes	1-≤ 2 months	Yes
37	Male	primary level not completed	Yes	Panner/Washer Gold buyer	0	0	0	1	0	1	0	0	Buhweju	Kyamahungu	Yes	1	17	Buy for self	Weekly		5		1000		No																5	Yes	Twice a day	30	Yes	5- 6 months	Yes	30	1 time a day
24	Male	primary level completed	Yes	Carrier	0	1	0	0	0	0	0	0	Buhweju	Kyamahungu	Yes	1	10	Buy for self	Weekly		1		1500		No																1	Yes	One time a day	40	Yes	5- 6 months	Yes	20	1 time a day
38	Male	primary level not completed	No	Carrier	0	1	0	0	0	0	0	0	Buhweju	Kyamahungu	Yes	1	5	Buy for self	Weekly		1		3000		No																2	Yes	Twice a day	30	Yes	5- 6 months	Yes	30	Twice a day
[truncated: 155 more columns]
